# Supplementary material for: Detection of ALK protein expression in lung squamous cell carcinomas by immunohistochemistry
Source: J Exp Clin Cancer Res. 2014 Dec 21;33(1):109. doi: 10.1186/s13046-014-0109-2 (PMC4304180; doi:10.1186/s13046-014-0109-2)
Supplement: Additional file 1: — The clinical pathological parameters of patients. [file 13046_2014_109_MOESM1_ESM.xls]

## Sheet: Sheet1
Sex	Age	Differentiation	Metastasis	Smoke	TTF-1	p63	ck5/6	ck7
feale	56	poorly	unclear	No	3+	2+	2+	ND
feale	55	poorly	unclear	365 packets/year for 20 years	-	2+	3+	ND
Male	65	poorly	unclear	No	focal+	3+	focal+	ND
Male	63	poorly	unclear	30 packets/year	-	2+	3+	ND
Male	61	poorly	unclear	No	-	3+	3+	ND
Male	49	poorly	unclear	20 packets/year	-	2+	3+	ND
Male	72	moderately-poorly	unclear	No	-	3+	3+	ND
Male	56	poorly	unclear	No	-	2+	3+	ND
Male	66	poorly	unclear	No	-	3+	3+	ND
Male	80	moderately-poorly	unclear	No	-	2+	3+	ND
Male	44	poorly	unclear	No	-	3+	3+	ND
Male	74	poorly	unclear	150 packets/year	-	3+	3+	ND
Male	51	moderately	No	365 packets/year for 30 years	-	2+	3+	ND
Male	50	poorly	Yes	30 packets/year	-	2+	3+	ND
Male	51	moderately-poorly	unclear	No	-	2+	2+	ND
Male	58	moderately-poorly	No	80packets/year for 30 years	-	3+	3+	ND
Male	66	poorly	unclear	20 packets/year	-	3+	2+	focal+
Male	52	poorly	unclear	365 packets/year for 20 years	-	3+	3+	-
feale	69	moderately	Yes	No	-	2+	1+	-
Male	71	moderately	unclear	40 packets/year for 2 years	-	3+	2+	ND
feale	77	poorly	unclear	No	-	3+	3+	-
Male	45	poorly	No	365 packets/year for 20 years	-	3+	3+	ND
Male	67	ND	unclear	20 packets/year	-	3+	3+	ND
feale	39	poorly	unclear	No	-	2+	3+	focal+
Male	65	poorly	No	365 packets/year	-	3+	2+	ND
feale	51	moderately-poorly	No	60 packets/year	-	3+	3+	ND
Male	64	moderately	No	No	-	2+	2+	ND
Male	90	moderately-poorly	unclear	No	focal+	focal+	3+	ND
Male	65	poorly	No	456 packets/year for 35 years	-	3+	2+	ND
feale	62	poorly	unclear	No	-	3+	3+	ND
Male	61	moderately-poorly	unclear	183 packets/year for 40 years	-	2+	3+	ND
Male	80	poorly	No	40 packets/year	-	3+	2+	ND
Male	72	poorly	Yes	730 packets/year for 30 years	focal+	3+	3+	ND
Male	76	moderately	unclear	80 packets/year for 8 years	-	3+	-	ND
Male	66	moderately	No	36 packets/year for 20 years	-	3+	2+	ND
Male	58	poorly	unclear	30 packets/year for 2 years	-	3+	3+	ND
feale	76	poorly	unclear	No	-	2+	2+	ND
Male	63	poorly	No	365 packets/year for 20 years	-	3+	-	3+
feale	76	poorly	unclear	No	-	3+	3+	ND
Male	65	poorly	unclear	912 packets/year for 30 years	-	3+	3+	ND
Male	61	poorly	unclear	40 packets/year	-	3+	3+	ND
Male	64	moderately	Yes	360 packets/year for 30 years	1+	3+	3+	ND
Male	59	moderately	Yes	No	-	2+	3+	ND
Male	75	moderately-poorly	unclear	80 packets/year	-	3+	1+	ND
Male	55	moderately-poorly	No	No	-	2+	3+	ND
Male	64	moderately	Yes	365 packets/year for 30 years	1+	3+	3+	ND
Male	62	moderately-poorly	No	730 packets/year for 40 years	-	3+	3+	ND
Male	51	moderately	No	365 packets/year for 30 years	-	2+	3+	ND
Male	71	poorly	No	15 packets/year	-	2+	3+	ND
Male	65	moderately	No	20 packets/year	-	2+	3+	ND
Male	67	poorly	No	40 packets/year	-	2+	3+	3+
Male	68	well-moderately	unclear	No	-	2+	3+	ND
Male	57	moderately-poorly	unclear	20 packets/year	-	3+	3+	ND
Male	68	moderately	No	No	-	3+	3+	ND
Male	58	moderately	No	365 packets/year for 30 years	-	2+	3+	ND
Male	78	poorly	unclear	No	focal+	2+	2+	ND
Male	79	poorly	unclear	70 packets/year	-	2+	3+	3+
Male	62	poorly	Yes	730 packets/year for 35 years	-	2+	3+	ND
Male	67	moderately	No	No	-	3+	3+	ND
Male	63	moderately-poorly	No	No	-	2+	2+	ND
Male	57	moderately-poorly	Yes	No	-	3+	3+	ND
Male	73	moderately-poorly	Yes	365 packets/year for 30 years	-	3+	3+	ND
Male	46	moderately	Yes	No	-	2+	2+	ND
Male	67	poorly	No	182 packets/year for 30 years	-	2+	3+	ND
Male	76	moderately-poorly	Yes	80 packets/year	-	3+	3+	ND
Male	61	poorly	No	30 packets/year	-	2+	3+	ND
Male	74	moderately	No	30 packets/year for 30 years	3+	+	+	3+
Male	65	poorly	unclear	No	-	3+	3+	ND
Male	56	moderately-poorly	No	182 packets/year for 30 years	-	2+	3+	ND
Male	96	poorly	unclear	No	-	3+	3+	1+
Male	45	moderately-poorly	unclear	365 packets/year for 20 years	-	3+	3+	ND
Male	73	moderately	Yes	No	-	2+	3+	ND
Male	61	moderately	No	No	-	2+	3+	ND
feale	62	moderately-poorly	unclear	No	1+	3+	2+	ND
Male	76	poorly	Yes	365 packets/year for 30 years	-	1+	1+	ND
Male	77	poorly	unclear	30 packets/year	-	2+	3+	ND
Male	60	poorly	unclear	No	3+	1+	1+	-
Male	62	poorly	Yes	60 packets/year	-	3+	3+	ND
Male	62	moderately-poorly	No	100 packets/year	-	2+	3+	ND
Male	60	poorly	No	20 packets/year	-	2+	3+	ND
Male	63	moderately-poorly	No	No	-	2+	2+	ND
Male	71	poorly	unclear	No	-	3+	3+	ND
Male	69	moderately	No	100 packets/year	-	2+	2+	ND
Male	68	well-moderately	No	No	-	3+	3+	ND
Male	59	moderately	unclear	40 packets/year	-	2+	3+	ND
Male	59	moderately	unclear	30 packets/year	-	3+	3+	ND
Male	63	moderately	unclear	44 packets/year	-	3+	2+	ND
Male	69	poorly	unclear	720 packets/year for 40 years	-	3+	2+	-
Male	63	poorly	unclear	No	-	3+	3+	2+
Male	59	moderately-poorly	No	720 packets/year for 30 years	-	2+	3+	ND
Male	69	moderately-poorly	No	No	-	2+	3+	ND
Male	60	moderately-poorly	No	80 packets/year	-	2+	3+	ND
Male	67	poorly	unclear	365 packets/year	-	2+	2+	ND
Male	77	poorly	unclear	365 packets/year	-	2+	focal+	ND
Male	73	poorly	unclear	365 packets/year	-	1+	3+	ND
Male	76	moderately	No	40 packets/year	-	3+	3+	ND
Male	66	poorly	unclear	20 packets/year	-	focal+	2+	ND
feale	51	moderately-poorly	Yes	No	focal+	2+	2+	ND
Male	52	poorly	unclear	No	-	3+	3+	ND
Male	66	moderately-poorly	unclear	720 packets/year	-	3+	3+	ND
Male	74	poorly	unclear	No	-	2+	2+	ND
Male	47	moderately	Yes	720 packets/year	-	3+	3+	ND
Male	63	poorly	No	365 packets/year	-	2+	1+	2+
feale	61	poorly	No	No	-	3+	3+	-
Male	65	moderately	No	365 packets/year	-	2+	3+	ND
Male	47	moderately	No	40 packets/year	-	3+	3+	ND
Male	71	moderately-poorly	unclear	100 packets/year	-	3+	3+	-
Male	65	moderately-poorly	No	180 packets/year	-	2+	3+	ND
Male	58	moderately-poorly	No	365 packets/year	-	2+	3+	ND
Male	58	moderately-poorly	Yes	30 packets/year	-	3+	3+	ND
feale	61	poorly	unclear	No	-	3+	3+	-
feale	60	poorly	No	No	-	2+	3+	ND
Male	72	moderately-poorly	unclear	100 packets/year	-	focal+	3+	2+
Male	60	poorly	unclear	80 packets/year	focal+	2+	2+	2+
Male	59	moderately	No	720 packets/year for 30 years	-	3+	3+	ND
Male	59	moderately-poorly	Yes	40 packets/year	-	2+	1+	3+
Male	58	poorly	Yes	40 packets/year	-	3+	3+	ND
Male	59	poorly	unclear	100 packets/year	focal+	3+	focal+	ND
Male	58	poorly	unclear	40 packets/year	-	2+	2+	ND
Male	63	moderately	Yes	No	-	3+	3+	ND
Male	67	moderately	No	40 packets/year	-	3+	3+	ND
Male	52	poorly	unclear	15 packets/year	-	2+	1+	ND
Male	58	moderately-poorly	Yes	No	-	2+	-	-
feale	72	poorly	unclear	No	-	3+	3+	ND
Male	69	poorly	Yes	47 packets/year	-	3+	1+	ND
Male	75	poorly	unclear	No	-	3+	3+	ND
feale	62	moderately-poorly	Yes	No	2+	2+	1+	2+
Male	75	moderately	No	180 packets/year	-	3+	3+	ND
Male	65	moderately-poorly	No	365 packets/year	-	3+	2+	ND
Male	61	poorly	Yes	30 packets/year	1+	2+	focal+	2+
Male	50	poorly	Yes	45 packets/year	-	2+	3+	ND
Male	62	moderately-poorly	No	40 packets/year	-	3+	1+	ND
Male	56	moderately-poorly	No	No	-	2+	3+	ND
Male	58	moderately	No	20 packets/year	-	3+	3+	ND
Male	72	moderately	No	No	2+	2+	1+	ND
Male	50	moderately	unclear	No	-	3+	3+	ND
Male	52	moderately-poorly	Yes	360 packets/year	-	3+	3+	-
Male	50	moderately-poorly	Yes	30 packets/year	-	3+	3+	ND
Male	73	moderately	No	180 packets/year for 20 years	-	3+	3+	ND
Male	61	moderately	Yes	No	-	2+	3+	ND
Male	60	moderately-poorly	Yes	80 packets/year	-	3+	3+	ND
Male	60	moderately	Yes	No	-	2+	3+	ND
Male	67	well-moderately	No	5 packets/year	-	2+	3+	ND
Male	73	poorly	No	360 packets/year	-	3+	3+	ND
Male	60	moderately-poorly	No	No	-	3+	3+	ND
Male	55	poorly	Yes	70 packets/year	-	3+	3+	ND
Male	48	poorly	No	No	-	focal+	+	2+
Male	70	moderately	unclear	60 packets/year	-	3+	3+	ND
Male	64	moderately	No	100 packets/year	-	2+	3+	ND
Male	42	moderately-poorly	No	3 packets/year	-	3+	3+	ND
feale	49	moderately-poorly	No	No	-	focal+	2+	3+
Male	49	moderately-poorly	No	30 packets/year	-	3+	3+	ND
feale	62	moderately	No	No	-	3+	3+	ND
feale	59	moderately	No	No	-	2+	3+	ND
Male	67	moderately	No	No	-	3+	3+	ND
Male	59	moderately	No	360 packets/year for 40 years	-	2+	3+	ND
Male	72	moderately	No	100 packets/year	-	3+	3+	ND
Male	67	moderately-poorly	No	No	-	3+	3+	ND
feale	65	moderately	No	No	+	2+	2+	ND
feale	63	moderately	No	No	-	2+	3+	ND
Male	72	moderately-poorly	No	50 packets/year	-	3+	3+	ND
Male	61	moderately	No	360 packets/year	-	3+	3+	ND
Male	65	moderately	Yes	60 packets/year	-	2+	3+	ND
Male	55	moderately-poorly	Yes	480 packets/year	-	2+	3+	ND
Male	70	moderately	No	80 packets/year	-	3+	3+	ND
feale	78	moderately	No	No	-	2+	3+	ND
Male	63	moderately-poorly	No	80 packets/year	-	2+	3+	ND
Male	65	poorly	No	No	-	3+	3+	ND
Male	49	poorly	Yes	20 packets/year	-	3+	3+	ND
Male	60	poorly	No	No	-	3+	3+	ND
Male	54	moderately-poorly	Yes	360 packets/year for 30 years	-	2+	3+	ND
Male	61	moderately-poorly	No	720 packets/year for 40 years	-	2+	3+	ND
Male	63	moderately	Yes	480 packets/year	-	3+	3+	ND
Male	70	moderately-poorly	No	40 packets/year	-	2+	3+	ND
Male	77	moderately	Yes	No	-	2+	3+	ND
Male	59	moderately-poorly	Yes	720 packets/year for 30 years	-	2+	3+	ND
Male	67	moderately-poorly	Yes	30 packets/year	-	3+	3+	ND
Male	81	moderately-poorly	Yes	10 packets/year	-	2+	3+	ND
Male	59	poorly	Yes	No	-	3+	3+	ND
Male	56	moderately-poorly	No	30 packets/year	-	2+	3+	ND
Male	74	moderately-poorly	No	720 packets/year for 40 years	-	2+	3+	ND
Male	54	moderately-poorly	No	360 packets/year for 30 years	-	3+	3+	ND
Male	56	moderately-poorly	No	30 packets/year	-	3+	3+	ND
feale	69	moderately	No	No	-	2+	3+	ND
Male	59	poorly	Yes	No	-	2+	3+	ND
Male	64	poorly	Yes	30 packets/year	-	3+	2+	ND
Male	52	poorly	Yes	No	-	3+	3+	ND
feale	39	moderately	No	No	-	3+	3+	ND
feale	40	moderately-poorly	No	No	-	2+	3+	-
Male	71	moderately-poorly	No	360 packets/year for 30 years	-	3+	3+	+
Male	53	poorly	No	30 packets/year	-	+	+	-
Male	69	poorly	Yes	273 packets/year for 40 years	-	+	+	ND
Male	40	poorly	Yes	No	focal+	2+	focal+	3+
Male	60	well	Yes	40 packets/year	-	2+	3+	ND
Male	65	poorly	No	No	-	3+	3+	ND
Male	64	moderately	Yes	365 packets/year for 20 years	3+	-	3+	3+
Male	59	moderately	Yes	365 packets/year for 20 years	-	3+	3+	ND
Male	37	moderately	Yes	109 packets/year for 20 years	-	3+	3+	ND
Male	57	moderately	Yes	30 packets/year	-	2+	3+	ND
Male	54	moderately	No	365 packets/year for 40 years	-	2+	3+	ND
Male	64	moderately	No	365 packets/year for 40 years	-	2+	3+	ND
Male	61	moderately-poorly	Yes	No	-	2+	3+	ND
feale	62	poorly	Yes	No	-	2+	2+	ND
Male	57	moderately	Yes	30 packets/year	-	2+	3+	ND
Male	54	moderately	No	365 packets/year	-	2+	3+	ND
Male	64	moderately	No	No	-	3+	3+	ND
Male	61	moderately-poorly	Yes	No	-	2+	3+	ND
ND: not done
